# Supplementary material for: Ecological Effects of Benzyl Chloride on Different Korean Aquatic Indigenous Species Using an Artificial Stream Mesocosm Simulating a Chemical Spill
Source: Toxics. 2021 Dec 9;9(12):347. doi: 10.3390/toxics9120347 (PMC8703321; doi:10.3390/toxics9120347)
Supplement: Supplementary file 1 [file toxics-09-00347-s001.zip]

Archive with 1 entries (1 files):
- toxics-1430833-supplementary.pdf
